# Supplementary material for: Mining transcriptomic data to study the origins and evolution of a plant allopolyploid complex
Source: PeerJ. 2014 May 20;2:e391. doi: 10.7717/peerj.391 (PMC4034613; doi:10.7717/peerj.391)
Supplement: Figures S01--S10 — Electronic chromosome painting for G. tomentella T1, accessions 1288 (Figure S01), 1361 (Figure S02), 1763 (Figure S03), G. dolichocarpa, accessions 1188 (Figure S04), 1286 (Figure S05), 1393 (Figure S06), 1854 (Figure S07) and G. tomentella T5 accessions A58-1 (Figure S08), 1487 (Figure S09) and 1969 (Figure S10). [file peerj-02-391-s001.zip]

Archive with 11 entries (10 files):
- Suplementary_Figures_S01-S10/
- Suplementary_Figures_S01-S10/Suplementary_Figure_01.png
- Suplementary_Figures_S01-S10/Suplementary_Figure_02.png
- Suplementary_Figures_S01-S10/Suplementary_Figure_03.png
- Suplementary_Figures_S01-S10/Suplementary_Figure_04.png
- Suplementary_Figures_S01-S10/Suplementary_Figure_05.png
- Suplementary_Figures_S01-S10/Suplementary_Figure_06.png
- Suplementary_Figures_S01-S10/Suplementary_Figure_07.png
- Suplementary_Figures_S01-S10/Suplementary_Figure_08.png
- Suplementary_Figures_S01-S10/Suplementary_Figure_09.png
- Suplementary_Figures_S01-S10/Suplementary_Figure_10.png
