# Supplementary material for: Mining transcriptomic data to study the origins and evolution of a plant allopolyploid complex
Source: PeerJ. 2014 May 20;2:e391. doi: 10.7717/peerj.391 (PMC4034613; doi:10.7717/peerj.391)
Supplement: Figures S13--S39 — MaximuThe color of the tree branch represents the bootstraping value (also with the same color). Genes are in the following order: Glyma01g35620 (Figure S13), Glyma02g11580 (Figure S14), Glyma03g29330 (Figure S15), Glyma03g36630 (Figure S16), Glyma04g39670 (Figure S17), Glyma05g05750 (Figure S18), Glyma05g09310 (Figure S19), Glyma05g26230 (Figure S20), Glyma05g37840 (Figure S21), Glyma06g18640 (Figure S22), Glyma07g03370 (Figure S23), Glyma07g17180 (Figure S24), Glyma10g42100 (Figure S25), Glyma11g13880 (Figure S26), Glyma11g33720 (Figure S27), Glyma12g04150 (Figure S28), Glyma12g12230 (Figure S29), Glyma13g17820 (Figure S30), Glyma14g03500 (Figure S31), Glyma16g00410 (Figure S32), Glyma16g01980 (Figure S33), Glyma16g04940 (Figure S34), Glyma18g04080 (Figure S35), Glyma19g03390 (Figure S36), Glyma19g32940 (Figure S37), Glyma20g24930 (Figure S38), Glyma20g32930 (Figure S39) [file peerj-02-391-s002.zip]

Archive with 57 entries (54 files):
- Suplementary_Figures_S13-S39/
- Suplementary_Figures_S13-S39/Suplementary_Figure_13.png
- __MACOSX/
- __MACOSX/Suplementary_Figures_S13-S39/
- __MACOSX/Suplementary_Figures_S13-S39/._Suplementary_Figure_13.png
- Suplementary_Figures_S13-S39/Suplementary_Figure_14.png
- __MACOSX/Suplementary_Figures_S13-S39/._Suplementary_Figure_14.png
- Suplementary_Figures_S13-S39/Suplementary_Figure_15.png
- __MACOSX/Suplementary_Figures_S13-S39/._Suplementary_Figure_15.png
- Suplementary_Figures_S13-S39/Suplementary_Figure_16.png
- __MACOSX/Suplementary_Figures_S13-S39/._Suplementary_Figure_16.png
- Suplementary_Figures_S13-S39/Suplementary_Figure_17.png
- __MACOSX/Suplementary_Figures_S13-S39/._Suplementary_Figure_17.png
- Suplementary_Figures_S13-S39/Suplementary_Figure_18.png
- __MACOSX/Suplementary_Figures_S13-S39/._Suplementary_Figure_18.png
- Suplementary_Figures_S13-S39/Suplementary_Figure_19.png
- __MACOSX/Suplementary_Figures_S13-S39/._Suplementary_Figure_19.png
- Suplementary_Figures_S13-S39/Suplementary_Figure_20.png
- __MACOSX/Suplementary_Figures_S13-S39/._Suplementary_Figure_20.png
- Suplementary_Figures_S13-S39/Suplementary_Figure_21.png
- __MACOSX/Suplementary_Figures_S13-S39/._Suplementary_Figure_21.png
- Suplementary_Figures_S13-S39/Suplementary_Figure_22.png
- __MACOSX/Suplementary_Figures_S13-S39/._Suplementary_Figure_22.png
- Suplementary_Figures_S13-S39/Suplementary_Figure_23.png
- __MACOSX/Suplementary_Figures_S13-S39/._Suplementary_Figure_23.png
- Suplementary_Figures_S13-S39/Suplementary_Figure_24.png
- __MACOSX/Suplementary_Figures_S13-S39/._Suplementary_Figure_24.png
- Suplementary_Figures_S13-S39/Suplementary_Figure_25.png
- __MACOSX/Suplementary_Figures_S13-S39/._Suplementary_Figure_25.png
- Suplementary_Figures_S13-S39/Suplementary_Figure_26.png
- __MACOSX/Suplementary_Figures_S13-S39/._Suplementary_Figure_26.png
- Suplementary_Figures_S13-S39/Suplementary_Figure_27.png
- __MACOSX/Suplementary_Figures_S13-S39/._Suplementary_Figure_27.png
- Suplementary_Figures_S13-S39/Suplementary_Figure_28.png
- __MACOSX/Suplementary_Figures_S13-S39/._Suplementary_Figure_28.png
- Suplementary_Figures_S13-S39/Suplementary_Figure_29.png
- __MACOSX/Suplementary_Figures_S13-S39/._Suplementary_Figure_29.png
- Suplementary_Figures_S13-S39/Suplementary_Figure_30.png
- __MACOSX/Suplementary_Figures_S13-S39/._Suplementary_Figure_30.png
- Suplementary_Figures_S13-S39/Suplementary_Figure_31.png
- __MACOSX/Suplementary_Figures_S13-S39/._Suplementary_Figure_31.png
- Suplementary_Figures_S13-S39/Suplementary_Figure_32.png
- __MACOSX/Suplementary_Figures_S13-S39/._Suplementary_Figure_32.png
- Suplementary_Figures_S13-S39/Suplementary_Figure_33.png
- __MACOSX/Suplementary_Figures_S13-S39/._Suplementary_Figure_33.png
- Suplementary_Figures_S13-S39/Suplementary_Figure_34.png
- __MACOSX/Suplementary_Figures_S13-S39/._Suplementary_Figure_34.png
- Suplementary_Figures_S13-S39/Suplementary_Figure_35.png
- __MACOSX/Suplementary_Figures_S13-S39/._Suplementary_Figure_35.png
- Suplementary_Figures_S13-S39/Suplementary_Figure_36.png
- __MACOSX/Suplementary_Figures_S13-S39/._Suplementary_Figure_36.png
- Suplementary_Figures_S13-S39/Suplementary_Figure_37.png
- __MACOSX/Suplementary_Figures_S13-S39/._Suplementary_Figure_37.png
- Suplementary_Figures_S13-S39/Suplementary_Figure_38.png
- __MACOSX/Suplementary_Figures_S13-S39/._Suplementary_Figure_38.png
- Suplementary_Figures_S13-S39/Suplementary_Figure_39.png
- __MACOSX/Suplementary_Figures_S13-S39/._Suplementary_Figure_39.png
