# Supplementary material for: Mining transcriptomic data to study the origins and evolution of a plant allopolyploid complex
Source: PeerJ. 2014 May 20;2:e391. doi: 10.7717/peerj.391 (PMC4034613; doi:10.7717/peerj.391)
Supplement: Figures S41--S67 — The color of the tree branch represents the posterior probability value (also with the same color). Genes are in the following order: Glyma01g35620 (Figure S41), Glyma02g11580 (Figure S42), Glyma03g29330 (Figure S43), Glyma03g36630 (Figure S44), Glyma04g39670 (Figure S45), Glyma05g05750 (Figure S46), Glyma05g09310 (Figure S47), Glyma05g26230 (Figure S48), Glyma05g37840 (Figure S49), Glyma06g18640 (Figure S50), Glyma07g03370 (Figure S51), Glyma07g17180 (Figure S52), Glyma10g42100 (Figure S53), Glyma11g13880 (Figure S54), Glyma11g33720 (Figure S55), Glyma12g04150 (Figure S56), Glyma12g12230 (Figure S57), Glyma13g17820 (Figure S58), Glyma14g03500 (Figure S59), Glyma16g00410 (Figure S60), Glyma16g01980 (Figure S61), Glyma16g04940 (Figure S62), Glyma18g04080 (Figure S63), Glyma19g03390 (Figure S64), Glyma19g32940 (Figure S65), Glyma20g24930 (Figure S66), Glyma20g32930 (Figure S67). [file peerj-02-391-s003.zip]

Archive with 57 entries (54 files):
- Suplementary_Figures_S41-S67/
- Suplementary_Figures_S41-S67/Suplementary_Figure_41.png
- __MACOSX/
- __MACOSX/Suplementary_Figures_S41-S67/
- __MACOSX/Suplementary_Figures_S41-S67/._Suplementary_Figure_41.png
- Suplementary_Figures_S41-S67/Suplementary_Figure_42.png
- __MACOSX/Suplementary_Figures_S41-S67/._Suplementary_Figure_42.png
- Suplementary_Figures_S41-S67/Suplementary_Figure_43.png
- __MACOSX/Suplementary_Figures_S41-S67/._Suplementary_Figure_43.png
- Suplementary_Figures_S41-S67/Suplementary_Figure_44.png
- __MACOSX/Suplementary_Figures_S41-S67/._Suplementary_Figure_44.png
- Suplementary_Figures_S41-S67/Suplementary_Figure_45.png
- __MACOSX/Suplementary_Figures_S41-S67/._Suplementary_Figure_45.png
- Suplementary_Figures_S41-S67/Suplementary_Figure_46.png
- __MACOSX/Suplementary_Figures_S41-S67/._Suplementary_Figure_46.png
- Suplementary_Figures_S41-S67/Suplementary_Figure_47.png
- __MACOSX/Suplementary_Figures_S41-S67/._Suplementary_Figure_47.png
- Suplementary_Figures_S41-S67/Suplementary_Figure_48.png
- __MACOSX/Suplementary_Figures_S41-S67/._Suplementary_Figure_48.png
- Suplementary_Figures_S41-S67/Suplementary_Figure_49.png
- __MACOSX/Suplementary_Figures_S41-S67/._Suplementary_Figure_49.png
- Suplementary_Figures_S41-S67/Suplementary_Figure_50.png
- __MACOSX/Suplementary_Figures_S41-S67/._Suplementary_Figure_50.png
- Suplementary_Figures_S41-S67/Suplementary_Figure_51.png
- __MACOSX/Suplementary_Figures_S41-S67/._Suplementary_Figure_51.png
- Suplementary_Figures_S41-S67/Suplementary_Figure_52.png
- __MACOSX/Suplementary_Figures_S41-S67/._Suplementary_Figure_52.png
- Suplementary_Figures_S41-S67/Suplementary_Figure_53.png
- __MACOSX/Suplementary_Figures_S41-S67/._Suplementary_Figure_53.png
- Suplementary_Figures_S41-S67/Suplementary_Figure_54.png
- __MACOSX/Suplementary_Figures_S41-S67/._Suplementary_Figure_54.png
- Suplementary_Figures_S41-S67/Suplementary_Figure_55.png
- __MACOSX/Suplementary_Figures_S41-S67/._Suplementary_Figure_55.png
- Suplementary_Figures_S41-S67/Suplementary_Figure_56.png
- __MACOSX/Suplementary_Figures_S41-S67/._Suplementary_Figure_56.png
- Suplementary_Figures_S41-S67/Suplementary_Figure_57.png
- __MACOSX/Suplementary_Figures_S41-S67/._Suplementary_Figure_57.png
- Suplementary_Figures_S41-S67/Suplementary_Figure_58.png
- __MACOSX/Suplementary_Figures_S41-S67/._Suplementary_Figure_58.png
- Suplementary_Figures_S41-S67/Suplementary_Figure_59.png
- __MACOSX/Suplementary_Figures_S41-S67/._Suplementary_Figure_59.png
- Suplementary_Figures_S41-S67/Suplementary_Figure_60.png
- __MACOSX/Suplementary_Figures_S41-S67/._Suplementary_Figure_60.png
- Suplementary_Figures_S41-S67/Suplementary_Figure_61.png
- __MACOSX/Suplementary_Figures_S41-S67/._Suplementary_Figure_61.png
- Suplementary_Figures_S41-S67/Suplementary_Figure_62.png
- __MACOSX/Suplementary_Figures_S41-S67/._Suplementary_Figure_62.png
- Suplementary_Figures_S41-S67/Suplementary_Figure_63.png
- __MACOSX/Suplementary_Figures_S41-S67/._Suplementary_Figure_63.png
- Suplementary_Figures_S41-S67/Suplementary_Figure_64.png
- __MACOSX/Suplementary_Figures_S41-S67/._Suplementary_Figure_64.png
- Suplementary_Figures_S41-S67/Suplementary_Figure_65.png
- __MACOSX/Suplementary_Figures_S41-S67/._Suplementary_Figure_65.png
- Suplementary_Figures_S41-S67/Suplementary_Figure_66.png
- __MACOSX/Suplementary_Figures_S41-S67/._Suplementary_Figure_66.png
- Suplementary_Figures_S41-S67/Suplementary_Figure_67.png
- __MACOSX/Suplementary_Figures_S41-S67/._Suplementary_Figure_67.png
