# Supplementary material for: Mining transcriptomic data to study the origins and evolution of a plant allopolyploid complex
Source: PeerJ. 2014 May 20;2:e391. doi: 10.7717/peerj.391 (PMC4034613; doi:10.7717/peerj.391)
Supplement: Table S1 [file peerj-02-391-s007.xls]

## Sheet: Sheet1
SAMPLE RUN	ACCESSION	BARCODE
10228243_628P8AAXX_s_6	D3_1403	GCTT
10229609_627E8AAXX_s_1	D4_1300	GGAT
10229609_627E8AAXX_s_1	T2_1393	ATCT
10229609_627E8AAXX_s_1	D3_1366	GCTT
10229610_627E8AAXX_s_2	T1_1763	ATCT
10229610_627E8AAXX_s_2	D1_1316	TGT
10229610_627E8AAXX_s_2	D4_2073	GGAT
10229611_627E8AAXX_s_3	CLA_1253	GGAT
10229611_627E8AAXX_s_3	D1_1157	TGT
10233053_62KEFAAXX_s_3	D4_1300	GGAT
10233053_62KEFAAXX_s_3	T2_1393	ATCT
10233053_62KEFAAXX_s_3	D3_1403	GCTT
10233053_62KEFAAXX_s_4	D3_1366	GCTT
10233053_62KEFAAXX_s_4	T1_1763	ATCT
10233053_62KEFAAXX_s_4	D4_2073	GGAT
10233053_62KEFAAXX_s_5	D1_1316	TGT
10233053_62KEFAAXX_s_5	T5_1969	ATCT
10233053_62KEFAAXX_s_5	CLA_1126	GGAT
10233056_62KEFAAXX_s_6	T5_1487	ATCT
10233056_62KEFAAXX_s_6	CLA_1126	GGAT
10233056_62KEFAAXX_s_6	D1_1157	TGT
10235781_628AGAAXX_s_3	T5_1969	AGTT
10235781_628AGAAXX_s_3	CLA_1253	GGAT
10235781_628AGAAXX_s_3	D1_1156	TGT
10235781_709FDAAXX_s_1	T5_1969	AGTT
10235781_709FDAAXX_s_1	CLA_1253	GGAT
10235781_709FDAAXX_s_1	D1_1156	TGT
10235782_709FDAAXX_s_2	T1_1361	ATCT
10235782_709FDAAXX_s_2	CAN_1232	ACAT
10235783_709FDAAXX_s_3	D1_1156	TGT
10235783_709FDAAXX_s_3	CAN_1232	ACAT
10235783_709FDAAXX_s_3	T5_A58	AGTT
10235784_709FDAAXX_s_4	D4_1300	GGAT
10235784_709FDAAXX_s_4	D3_1403	GCTT
10235784_709FDAAXX_s_4	T2_1134	ATCT
10235803_709FDAAXX_s_5	T2_1134	ATCT
10235803_709FDAAXX_s_5	T5_1487	AGTT
10235803_709FDAAXX_s_5	T1_1361	CGCT
10235804_709FDAAXX_s_6	D3_1820	GCTT
10235804_709FDAAXX_s_6	T1_1288	CGCT
10235804_709FDAAXX_s_6	T2_1188	ATCT
10237138_633W5AAXX_s_6	D3_1820	GCTT
10237138_633W5AAXX_s_6	T2_1188	ATCT
10237138_633W5AAXX_s_6	T1_1288	CGCT
10237141_633W5AAXX_s_7	D3_1364	GCTT
10237141_633W5AAXX_s_7	T2_1286	ATCT
10237141_633W5AAXX_s_7	D4_2321	GGAT
10244257_B08AYABXX_s_7	T2_1134	ACAT
10244257_B08AYABXX_s_7	T2_1134	CGCT
10244257_B08AYABXX_s_7	T2_1134	GCTT
10244259_B08AYABXX_s_8	T2_1134	GGAT
10244259_B08AYABXX_s_8	T2_1134	ATCT
10244259_B08AYABXX_s_8	T2_1134	AGTT
10244260_634U4AAXX_s_1	T2_1286	ATCT
10244260_634U4AAXX_s_1	T2_1134	GCTT
2692-Coate_1134E1-1134E2-1854L1-1854E1	T2_1134	CGCT
2692-Coate_1134E1-1134E2-1854L1-1854E1	T2_1134	TGT
2692-Coate_1134E1-1134E2-1854L1-1854E1	T2_1854	ACAT
2692-Coate_1134E1-1134E2-1854L1-1854E1	T2_1854	GCTT
2693-Coate_1134E3-1820E2-1854L2-2321E1	T2_1134	GGAT
2693-Coate_1134E3-1820E2-1854L2-2321E1	D3_1820	TGT
2693-Coate_1134E3-1820E2-1854L2-2321E1	T2_1854	GCTT
2693-Coate_1134E3-1820E2-1854L2-2321E1	D4_2321	CGCT
