# Supplementary material for: Mining transcriptomic data to study the origins and evolution of a plant allopolyploid complex
Source: PeerJ. 2014 May 20;2:e391. doi: 10.7717/peerj.391 (PMC4034613; doi:10.7717/peerj.391)
Supplement: Table S2 [file peerj-02-391-s008.xls]

#GeneCluster	AIC	BIC	AICc	DT
Glyma01g35620	HKY+I+G	HKY+I+G	HKY+I+G	HKY+I+G
Glyma02g11580	GTR+I+G	SYM+I+G	GTR+I+G	SYM+I+G
Glyma03g29330	GTR+I+G	HKY+I+G	GTR+I+G	HKY+I+G
Glyma03g36630	GTR+I+G	K80+I+G	GTR+I+G	K80+I+G
Glyma04g39670	GTR+I+G	HKY+I+G	GTR+I+G	HKY+I+G
Glyma05g05750	GTR+I+G	HKY+I+G	HKY+I+G	HKY+I+G
Glyma05g09310	HKY+I	K80+I	HKY+I	K80+I
Glyma05g26230	GTR+I+G	HKY+I	HKY+I+G	HKY+I
Glyma05g37840	GTR+I+G	F81+I+G	GTR+I+G	F81+I+G
Glyma06g18640	HKY+I+G	HKY+I+G	HKY+I+G	HKY+I+G
Glyma07g03370	GTR+I+G	JC+I	GTR+I+G	JC+I
Glyma07g17180	HKY+I+G	HKY+I	HKY+I+G	HKY+I
Glyma10g42100	GTR+I+G	JC+I+G	GTR+I+G	JC+I+G
Glyma11g13880	GTR+I+G	K80+I+G	GTR+I+G	K80+I+G
Glyma11g33720	HKY+I+G	HKY+I	HKY+I+G	HKY+I
Glyma12g04150	SYM+I+G	K80+I	SYM+I+G	K80+I
Glyma12g12230	SYM+I+G	K80+I	SYM+I+G	K80+I
Glyma13g17820	GTR+I+G	K80+I	GTR+I+G	K80+I
Glyma14g03500	HKY+I	HKY+I	HKY+I	HKY+I
Glyma16g00410	SYM+I+G	K80+I	SYM+I+G	K80+I
Glyma16g01980	HKY+I+G	HKY+I+G	HKY+I+G	HKY+I+G
Glyma16g04940	SYM+I+G	JC+I	SYM+I+G	JC+I
Glyma18g04080	HKY+I+G	K80+I	HKY+I+G	K80+I
Glyma19g03390	HKY+I	HKY+I	HKY+I	HKY+I
Glyma19g32940	GTR+I+G	JC+I	GTR+I+G	JC+I
Glyma20g24930	GTR+I+G	SYM+I+G	GTR+I+G	SYM+I+G
Glyma20g32930	HKY+I	K80+I	HKY+I	K80+I
