# Supplementary material for: Mining transcriptomic data to study the origins and evolution of a plant allopolyploid complex
Source: PeerJ. 2014 May 20;2:e391. doi: 10.7717/peerj.391 (PMC4034613; doi:10.7717/peerj.391)
Supplement: Table S3 — The root was calibrated at 5.0 My. [file peerj-02-391-s009.xls]

## Sheet: Sheet1
SPECIES	Glycine dolichocarpa										Glycine tomentella T1						Glycine tomentella T5
ACCESSION	G1134	G1134	G1188	G1188	G1286	G1286	G1393	G1393	G1854	G1854	G1288	G1288	G1361	G1361	G1763	G1763	A58_1	A58_1	G1487	G1487	G1969	G1969
HOMOEOLOG	D3	D4	D3	D4	D3	D4	D3	D4	D3	D4	D1	D3	D1	D3	D1	D3	A	D1	A	D1	A	D1
Glyma01g35620	0.62	1.47	0.96	1.47	1.27	1.47	0.62	1.47	0.62	1.47	0.68	0.96	0.68	0.96	0.68	0.96	1.47	0.54	0.76	0.68	0.76	0.54
Glyma02g11580	1.6	1.04	1.6	1.04	1.27	1	1.6	1.19	1.27	1	1.19	1.27	0.97	0.94	1.52	0.72	0.99	0.85	0.73	0.97	0.73	0.85
Glyma03g29330	1.2	1.21	1.2	1.4	1.2	1.4	1.2	1.4	0.76	1.21	0.71	0.76	1.16	0.6	1.16	1.2	1.57	0.93	1.44	0.71	1.44	0.93
Glyma04g39670	0.57	1.45	1.27	1.45	1.27	1.45	1.27	1.45	1.54	1.13	1.46	1.04	1.46	1.04	1.46	0.78	1.45	0.65	1.45	0.75	1.45	0.95
Glyma05g05750	0.67	1.39	0.67	1.39	0.67	1.39	0.59	1.39	0.67	1.39	0.61	0.86	0.61	0.86	0.61	0.59	0.9	0.6	1.55	0.61	1.55	0.6
Glyma05g09310	0.5	0.99	0.56	0.99	0.56	1.15	0.93	1.15	0.56	0.99	0.61	0.64	0.61	0.64	0.61	1.22	0.79	0.78	0.93	0.78	0.93	0.78
Glyma05g26230	0.91	1.61	0.91	1.61	1.35	1.61	0.91	1.61	0.91	1.61	1.3	1.35	1.3	1.35	1.3	1.35	0.73	1.3	1.34	1.3	2.06	1.3
Glyma05g37840	1.46	1.31	0.57	1.31	0.87	1.31	1.46	1.31	1.46	1.31	0.74	0.87	0.74	1.46	0.63	0.87	0.71	1.28	0.75	1.28	1.25	0.63
Glyma06g18640	1.77	2.78	1.77	2.78	1.77	2.78	1.77	2.78	1.77	2.78	1.76	1.27	1.76	1.27	1.76	1.27	0.61	1.76	2.78	1.76	2.78	1.76
Glyma07g03370	0.87	0.9	1.41	0.97	1.11	0.94	1.41	0.9	0.54	0.94	0.69	1.41	0.69	1.41	0.69	1.41	1.42	1.44	1.8	0.6	1.42	0.69
Glyma07g17180	0.82	1.43	1.17	1.43	1.17	1.43	1.17	1.43	1.17	1.43	0.93	1.69	0.93	1.17	0.93	1.69	2.87	0.93	2.87	0.93	2.87	0.93
Glyma10g42100	0.57	1.12	0.76	1.12	0.8	1.12	0.76	1.12	0.64	1.12	1.28	1.69	0.84	0.49	0.84	0.49	0.86	0.63	1.16	1.28	1.16	0.53
Glyma11g13880	0.48	0.76	0.41	0.76	1.2	0.76	0.42	0.76	1.2	0.76	0.71	0.42	0.71	0.48	0.71	0.42	0.58	0.71	0.65	0.71	0.65	0.71
Glyma11g33720	1.33	0.96	1.33	0.96	1.33	0.96	1.33	0.96	1.33	0.96	0.82	1.33	0.82	1.33	0.82	1.33	0.72	0.82	1.3	0.82	1.2	0.64
Glyma12g04150	0.66	1.33	0.66	1.33	0.55	1.33	1.58	1.33	0.66	1.33	0.81	1.58	0.81	0.63	1.1	1.58	1.64	0.81	1.27	0.81	1.27	0.81
Glyma12g12230	0.62	0.75	0.62	0.99	0.45	0.99	0.62	0.99	0.62	0.99	0.65	0.47	0.65	0.9	0.88	1.16	0.68	0.65	1.59	0.65	1.59	0.65
Glyma13g17820	2.15	3.29	2.15	3.29	2.15	3.29	2.15	3.29	2.15	3.29	2.93	2.15	2.93	2.15	2.93	2.15	2.73	2.93	2.73	2.93	2.73	2.93
Glyma14g03500	1.03	1.19	0.67	1.19	0.67	1.19	1.03	1.19	1.03	1.19	1.27	0.67	1.27	0.67	1.27	0.67	1.59	0.62	1.59	0.62	1.59	0.62
Glyma16g00410	0.86	1.21	0.86	1.21	0.99	1.5	0.99	1.21	0.5	1.21	1.29	1.34	1.29	1.34	1.29	1.34	2.23	0.79	2.23	0.79	2.23	0.79
Glyma16g01980	0.61	3.11	0.85	3.11	2..59	3.11	0.85	3.11	0.61	3.11	1.99	1.09	1.99	0.69	1.99	1.09	1.21	1.4	1.79	1.4	1.79	1.4
Glyma16g04940	0.52	1.16	0.81	1.16	1.2	0.91	1.2	1.16	0.56	0.91	0.71	0.81	0.61	0.81	0.71	1.2	0.88	0.61	1.31	0.61	1.31	0.61
Glyma18g04080	1.29	1.1	1.29	1.1	1.29	1.1	1.29	1.1	1.29	1.1	0.81	1.29	0.81	1.29	0.81	1.29	0.67	0.81	0.97	0.81	0.97	0.81
Glyma19g03390	1.94	0.97	1.15	0.97	1.15	0.97	1.15	0.97	1.94	1.27	0.61	1.15	0.56	0.81	0.61	1.15	0.71	0.61	0.76	0.61	0.76	0.7
Glyma19g32940	0.53	1.22	2.44	1.22	2.44	1.22	2.44	1.22	2.44	1.22	1.1	1.19	1.1	0.78	1.1	1.19	3.08	0.71	3.08	0.71	3.08	0.71
Glyma20g24930	0.77	0.82	0.77	0.82	0.47	0.82	0.77	0.82	0.47	0.82	0.75	1.06	0.75	0.77	0.75	0.41	0.6	0.55	1.44	0.75	1.44	0.75
Glyma20g32930	0.69	0.89	0.48	0.89	1.01	0.89	1.01	0.89	0.69	0.89	0.81	0.69	0.81	0.5	0.81	1.01	1.07	0.58	1.11	0.58	1.11	0.58
MINIMUM	0.48	0.75	0.41	0.76	0.45	0.76	0.42	0.76	0.47	0.76	0.61	0.42	0.56	0.48	0.61	0.41	0.58	0.54	0.65	0.58	0.65	0.53
MAXIMUM	2.15	3.29	2.44	3.29	2.44	3.29	2.44	3.29	2.44	3.29	2.93	2.15	2.93	2.15	2.93	2.15	3.08	2.93	3.08	2.93	3.08	2.93
MEDIAN	0.963077	1.36385	1.05154	1.38308	1.1284	1.38808	1.17385	1.39231	1.05385	1.36269	1.04692	1.11731	1.03308	0.974615	1.07577	1.09769	1.26	0.934231	1.51462	0.940385	1.54308	0.892308
SD	0.481745	0.66818	0.509059	0.658257	0.480839	0.661641	0.474005	0.654598	0.555792	0.662779	0.533432	0.407623	0.533125	0.391931	0.532159	0.407267	0.732404	0.517325	0.700161	0.504345	0.691877	0.502858
