# Supplementary material for: Mining transcriptomic data to study the origins and evolution of a plant allopolyploid complex
Source: PeerJ. 2014 May 20;2:e391. doi: 10.7717/peerj.391 (PMC4034613; doi:10.7717/peerj.391)
Supplement: Table S4 [file peerj-02-391-s010.xls]

## Sheet: Sheet1
SAMPLE	SOURCE	NG_GROUP	PLOIDY	SPECIES	ACCESSION	SNP_COUNT	GENES_COUNT	STRUCTURE DATASET 1	STRUCTURE DATASET 2	FINESTRUCTURE DATASET 1	FINESTRUCTURE DATASET 2	PHYML/BEAST/SPLITREE DATASET
T1_1288	Sequenced sample	D+E	4x	Glycine tomentella T1	1288	102548	NA	20000	NA	220952	NA	NA
T1_1361	Sequenced sample	D+E	4x	Glycine tomentella T1	1361	59378	NA		NA		NA	NA
T1_1763	Sequenced sample	D+E	4x	Glycine tomentella T1	1763	116465	NA		NA		NA	NA
T2_1134	Sequenced sample	A+D	4x	Glycine dolichocarpa	1134	221326	NA		NA		NA	NA
T2_1188	Sequenced sample	A+D	4x	Glycine dolichocarpa	1188	113785	NA		NA		NA	NA
T2_1286	Sequenced sample	A+D	4x	Glycine dolichocarpa	1286	53595	NA		NA		NA	NA
T2_1393	Sequenced sample	A+D	4x	Glycine dolichocarpa	1393	104549	NA		NA		NA	NA
T2_1854	Sequenced sample	A+D	4x	Glycine dolichocarpa	1854	120274	NA		NA		NA	NA
T5_1487	Sequenced sample	A+E	4x	Glycine tomentella T5	1487	105647	NA		NA		NA	NA
T5_1969	Sequenced sample	A+E	4x	Glycine tomentella T5	1969	124933	NA		NA		NA	NA
T5_A58	Sequenced sample	A+E	4x	Glycine tomentella T5	A58	113781	NA		NA		NA	NA
CAN_1232	Sequenced sample	A	2x	Glycine canescens	1232	123413	24830		20000		70290	27
CLA_1126	Sequenced sample	A	2x	Glycine clandestina	1126	96562	24465
CLA_1253	Sequenced sample	A	2x	Glycine clandestina	1253	124920	24897
D1_1156	Sequenced sample	E	2x	Glycine tomentella D1	1156	160781	25256
D1_1157	Sequenced sample	E	2x	Glycine tomentella D1	1157	77945	24052
D1_1316	Sequenced sample	E	2x	Glycine tomentella D1	1316	99666	24725
D3_1364	Sequenced sample	D	2x	Glycine tomentella D3	1364	65888	22861
D3_1366	Sequenced sample	D	2x	Glycine tomentella D3	1366	90015	24456
D3_1403	Sequenced sample	D	2x	Glycine tomentella D3	1403	99074	24405
D3_1820	Sequenced sample	D	2x	Glycine tomentella D3	1820	161826	25577
D4_1300	Sequenced sample	A	2x	Glycine syndetika	1300	125041	25119
D4_2073	Sequenced sample	A	2x	Glycine syndetika	2073	75333	24216
D4_2321	Sequenced sample	A	2x	Glycine syndetika	2321	143612	25150
T1-D1_1288	Homoeolog fractionation	E	2x*	Glycine tomentella D1*	NA	143232	21329	NA		NA
T1-D1_1361	Homoeolog fractionation	E	2x*	Glycine tomentella D1*	NA	155360	21546	NA		NA
T1-D1_1763	Homoeolog fractionation	E	2x*	Glycine tomentella D1*	NA	158777	21707	NA		NA
T1-D3_1288	Homoeolog fractionation	D	2x*	Glycine tomentella D3*	NA	160873	21827	NA		NA
T1-D3_1361	Homoeolog fractionation	D	2x*	Glycine tomentella D3*	NA	175871	22109	NA		NA
T1-D3_1763	Homoeolog fractionation	D	2x*	Glycine tomentella D3*	NA	179032	22211	NA		NA
T2-D3_1134	Homoeolog fractionation	D	2x*	Glycine tomentella D3*	NA	399884	23155	NA		NA
T2-D3_1188	Homoeolog fractionation	D	2x*	Glycine tomentella D3*	NA	227610	21955	NA		NA
T2-D3_1286	Homoeolog fractionation	D	2x*	Glycine tomentella D3*	NA	124984	19858	NA		NA
T2-D3_1393	Homoeolog fractionation	D	2x*	Glycine tomentella D3*	NA	197132	21492	NA		NA
T2-D3_1854	Homoeolog fractionation	D	2x*	Glycine tomentella D3*	NA	245354	21549	NA		NA
T2-D4_1134	Homoeolog fractionation	A	2x*	Glycine syndetika*	NA	380389	23034	NA		NA
T2-D4_1188	Homoeolog fractionation	A	2x*	Glycine syndetika*	NA	220610	21766	NA		NA
T2-D4_1286	Homoeolog fractionation	A	2x*	Glycine syndetika*	NA	123873	19703	NA		NA
T2-D4_1393	Homoeolog fractionation	A	2x*	Glycine syndetika*	NA	192148	21392	NA		NA
T2-D4_1854	Homoeolog fractionation	A	2x*	Glycine syndetika*	NA	242561	21407	NA		NA
T5-A_1487	Homoeolog fractionation	A	2x*	Glycine clandestina*	NA	174051	21572	NA		NA
T5-A_1969	Homoeolog fractionation	A	2x*	Glycine clandestina*	NA	182615	21788	NA		NA
T5-A_A58	Homoeolog fractionation	A	2x*	Glycine canescens*	1233*	190138	21586	NA		NA
T5-D1_1487	Homoeolog fractionation	E	2x*	Glycine tomentella D1*	NA	202555	21411	NA		NA
T5-D1_1969	Homoeolog fractionation	E	2x*	Glycine tomentella D1*	NA	214799	21585	NA		NA
T5-D1_A58	Homoeolog fractionation	E	2x*	Glycine tomentella D1*	1316*	222134	21423	NA		NA
